# Supplementary material for: The phenotypic characteristics of polymorphonuclear neutrophils and their correlation with B cell and CD4+T cell subsets in thyroid-associated ophthalmopathy
Source: Front Immunol. 2024 Aug 21;15:1413849. doi: 10.3389/fimmu.2024.1413849 (PMC11371595; doi:10.3389/fimmu.2024.1413849)
Supplement: Supplementary file 1 [file Table1.xls]

## Sheet: Sheet1
Sample number	Sex	Age (year)	CAS	Months since diagnosis of TAO	Months since diagnosis of Graves’disease	Current Thyroid state	Smoking history	White blood cell count（10^9/L）	Lymphocyte count（10^9/L）	Lymphocyte percentage(%)	Monocyte count(10^9/L)	Monocyte percentage(%)	Neutrophil count(10^9/L)	Neutrophil percentage(%)	Eosinophil count(10^9/L)	Eosinophil percentage(%)	Basophil count(10^9/L)	Basophil percentage(%)
TAO1	Female	24	1	5	5	Euthyroid	-	8.1	3.06	37.9	0.38	4.7	4.42	54.8	0.15	1.9	0.05	0.6
TAO2	Male	37	1	6	24	Hyperthyroid	+	5.1	1.74	33.9	0.5	9.7	2.64	51.3	0.24	4.7	0.02	0.4
TAO3	Female	66	1	12	3	Hyperthyroid	-	6.5	2.04	31.3	0.56	8.6	3.72	57	0.18	2.8	0.02	0.3
TAO4	Male	25	3	6	8	Euthyroid	+	5.33	2.31	43.3	0.68	12.8	2.12	39.7	0.2	3.8	0.02	0.4
TAO5	Male	46	1	12	6	Hyperthyroid	-	9.3	6.3	68.1	0.12	1.3	2.68	29	0.13	1.4	0.02	0.2
TAO6	Male	57	3	24	24	Hypothyroid	+	5.22	2.01	38.6	0.26	5	2.83	54.2	0.1	1.9	0.02	0.3
TAO7	Female	45	3	24	24	Hypothyroid	-	7.07	1.89	26.7	0.38	5.4	4.71	66.7	0.06	0.8	0.03	0.4
TAO8	Male	63	1	24	24	Hyperthyroid	+	8.4	1.77	21	0.38	4.5	6.23	74	0.01	0.1	0.02	0.2
TAO9	Female	24	0	5	5	Euthyroid	-	8.1	3.06	37.9	0.38	4.7	4.42	54.8	0.15	1.9	0.05	0.6
TAO10	Female	43	0	0.5	240	Euthyroid	-	2.84	1.69	59.4	0.32	11.4	0.79	27.6	0.04	1.5	0	0.1
TAO11	Female	27	1	48	48	Euthyroid	-	4.9	2.1	43.3	0.38	7.8	2.32	47.9	0.03	0.6	0.01	0.2
TAO12	Female	53	2	5	5	Hyperthyroid	+	5.16	1.73	33.5	0.23	4.5	3.13	60.6	0.05	1	0.02	0.4
TAO13	Female	39	2	3	6	Euthyroid	-	4.3	1.4	32.9	0.24	5.6	2.54	59.9	0.06	1.4	0.01	0.2
TAO14	Female	27	0	1.5	1.5	Hyperthyroid	-	3.53	1.74	49	0.31	8.7	1.43	40.3	0.06	1.7	0.01	0.3
TAO15	Female	28	1	10	18	Euthyroid	-	6.52	2.8	42.5	0.3	4.4	3.4	51.7	0.07	0.1	0.02	0.3
TAO16	Female	19	1	3	3	Hyperthyroid	-	4.4	1.36	31.1	0.31	7.1	2.66	60.6	0.03	0.7	0.02	0.5
TAO17	Male	14	3	2	2	Hyperthyroid	+	8.78	3	34.2	0.81	9.2	4.77	54.3	0.16	1.8	0.04	0.5
TAO18	Male	50	1	5	72	Hyperthyroid	+	6.59	2.46	37.3	0.42	6.4	3.53	53.6	0.18	2.7	0	0
TAO19	Female	52	2	0.5	36	Euthyroid	-	3.9	1.23	31.5	0.23	5.9	2.31	59.3	0.11	2.7	0.02	0.6
TAO20	Female	29	3	6	6	Hypothyroid	-	4.4	1.1	24.8	0.4	8.4	2.8	64.6	0.1	1.4	0	0.8
TAO21	Male	24	1	12	6	Hyperthyroid	+	7.31	2.84	38.9	0.43	5.9	3.53	48.3	0.47	6.4	0.04	0.5
TAO22	Female	49	2	7	7	Hyperthyroid	-	5.83	2.24	38.4	0.46	7.9	3.06	52.5	0.07	1.2	0	0
TAO23	Female	36	5	6	12	Euthyroid	-	7.62	2.93	38.4	0.37	5	4.3	56.4	0.01	0.1	0.01	0.1
TAO24	Female	40	1	6	6	Euthyroid	-	5.9	1.85	31.4	0.4	6.8	3.6	61	0.03	0.5	0.02	0.3
TAO25	Female	56	1	3	6	Euthyroid	-	3.3	1.27	38.73	0.32	9.75	1.6	48.8	0.06	1.78	0.03	0.94
TAO26	Female	17	3	1.5	1.5	Hyperthyroid	+	9.35	3.13	33.5	0.44	4.7	5.68	60.7	0.08	0.9	0.02	0.2
TAO27	Male	62	2	1	0.5	Hypothyroid	+	8.1	3.02	37.2	0.58	7.2	4.37	53.9	0.12	1.5	0.02	0.2
TAO28	Male	47	3	10	10	Hypothyroid	-	6.1	1.96	32.19	0.4	6.48	3.56	58.37	0.12	1.94	0.06	1.02
TAO29	Female	24	2	6	6	Euthyroid	-	5.6	1.67	29.9	0.45	8.1	3.32	59.5	0.11	2	0.03	0.5
TAO30	Female	54	2	3	6	Hyperthyroid	-	6.6	2.26	34.4	0.5	7.6	3.58	54.5	0.2	3	0.2	3
TAO31	Male	43	1	12	12	Euthyroid	+	7.2	2.95	41.3	0.38	5.3	3.73	52.2	0.07	1	0.01	0.1
TAO32	Male	74	3	4	18	Hyperthyroid	+	8.04	2.24	27.8	0.54	6.7	5.06	62.9	0.18	2.2	0.02
TAO33	Male	60	1	5	5	Hypothyroid	+	8.75	1.58	18.1	0.67	7.7	6.36	72.6	0.12	1.4	0.02	0.2
TAO34	Male	60	2	6	6	Euthyroid	-	7	1.65	23.4	0.44	6.3	4.78	67.9	0.15	2.1	0.02	0.3
TAO35	Female	63	1	1	4	Hyperthyroid	-	9.27	2.53	27.3	0.71	7.7	5.98	64.5	0.04	0.4	0.01	0.1
TAO36	Female	54	1	4	24	Euthyroid	-	7	2.31	33.2	0.27	3.9	4.12	59.3	0.2	2.9	0.03	0.4
TAO37	Female	45	3	6	6	Hyperthyroid	-	7.07	1.89	26.7	0.38	5.4	4.71	66.7	0.06	0.8	0.03	0.4
TAO38	Male	54	2	6	36	Hypothyroid	+	6.04	2.14	35.4	0.48	7.9	2.78	46	0.62	10.3	0.02	0.4
TAO39	Female	34	1	7	7	Hyperthyroid	-	4.11	1.8	43.8	0.19	4.6	1.94	47.2	0.16	3.9	0.02	0.5
TAO40	Female	62	3	24	24	Euthyroid	+	8.97	3.27	36.5	0.46	5.1	5.15	57.4	0.06	0.7	0.03	0.3
TAO41	Male	52	1	6	6	Hyperthyroid	-	4.86	2.05	42.2	0.33	6.8	2.29	47.1	0.14	2.9	0.05	1
TAO42	Male	27	1	1	1	Hyperthyroid	+	5.5	1.7	31.15	0.59	10.87	3.06	56.06	0.07	1.37	0.03	0.55
TAO43	Male	44	1	6	24	Hypothyroid	-	8.87	1.6	17.7	0.63	7.1	6.57	73.9	0.08	1	0.02	0.3
TAO44	Female	38	0	8	6	Euthyroid	-	4.81	1.36	28.3	0.44	9.1	2.84	59.1	0.14	2.9	0.03	0.6
TAO45	Female	41	3	3	120	Hyperthyroid	-	6.27	1.8	28.7	0.68	10.8	3.67	58.6	0.1	1.6	0.02	0.3
TAO46	Female	51	5	6	5	Hypothyroid	+	6.14	1.46	23.8	0.38	6.2	4.22	68.7	0.08	1.3	0	0
TAO47	Male	63	0	24	24	Euthyroid	+	5.4	1.6	29.75	0.35	6.59	3.31	61.73	0.07	1.34	0.03	0.59
TAO48	Male	49	1	3	6	Hyperthyroid	+	5.3	1.81	34.2	0.48	9.1	2.92	55	0.08	1.5	0.01	0.2
TAO49	Male	41	1	5	5	Euthyroid	+	5.45	1.77	32.4	0.31	5.7	3.11	57.1	0.22	4.1	0.04	0.7
TAO50	Male	60	1	2	6	Hyperthyroid	+	4.03	2.36	58.6	0.5	12.4	1.08	26.8	0.08	2	0.01	0.2
TAO51	Male	32	4	6	6	Hypothyroid	+	5.75	2.2	38.3	0.37	6.4	3.13	54.5	0.03	0.5	0.02	0.3
TAO52	Female	43	3	84	84	Euthyroid	-	6.09	1.88	30.8	0.36	6	3.53	57.9	0.32	5.3	0	0
TAO53	Male	62	3	6	-	Euthyroid	+	5	1.97	39.3	0.46	9.1	2.45	49	0.1	2.1	0.03	0.5
TAO54	Female	56	2	6	12	Hyperthyroid	+	7.5	2.79	37.1	0.42	5.6	4.23	56.3	0.07	0.9	0.01	0.1
TAO55	Female	70	1	1	0.5	Hyperthyroid	-	5.6	1.98	35.4	0.3	5.4	3.2	57	0.09	1.6	0.02	0.4
TAO56	Female	51	1	3	3	Hyperthyroid	-	4.2	1.37	32.6	0.22	5.2	2.5	59.5	0.09	2.1	0.03	0.6
TAO57	Female	38	0	3	36	Euthyroid	-	4.93	1.73	35	0.27	5.5	2.88	58.4	0.05	1.1	0	0
TAO58	Female	34	0	3	3	Hyperthyroid	-	4.9	2.04	41.5	0.41	8.3	2.39	48.6	0.07	1.4	0.01	0.2
TAO59	Female	55	1	6	84	Hypothyroid	-	5.7	1.64	28.9	0.24	4.2	3.69	64.9	0.1	1.8	0.01	0.2
TAO60	Male	66	2	4	24	Hyperthyroid	+	5.9	1.78	30.4	0.3	5.1	3.69	63	0.09	1.5	0	0
TAO61	Male	57	1	24	36	Hyperthyroid	-	7.6	2.36	31	0.53	7	4.61	60.5	0.08	1.1	0.03	0.4
TAO62	Female	35	0	2	16	Hyperthyroid	-	6.73	2.37	35.2	0.4	6	3.88	57.7	0.05	0.7	0.03	0.4
TAO63	Female	31	1	48	48	Hypothyroid	-	4.69	0.91	19.5	0.22	4.7	3.55	75.6	0.01	0.2	0	0
TAO64	Male	46	1	2	48	Hyperthyroid	+	7.34	2.34	31.9	0.39	5.3	4.42	60.3	0.15	2	0.04	0.5
TAO65	Female	34	2	6	6	Hypothyroid	-	5.4	2.17	40.4	0.37	6.9	2.73	50.8	0.08	1.5	0.02	0.4
TAO66	Female	42	4	3	12	Euthyroid	-	4.74	1.02	21.6	0.34	7.1	3.29	69.4	0.09	1.8	0	0
TAO67	Female	25	1	2	1	Hyperthyroid	-	5.1	2.7	52.9	0.3	5.6	2.1	41.5	0	0	0	0
TAO68	Female	25	1	12	12	Euthyroid	-	4.49	1.9	42.1	0.3	6	2.2	47.9	0.17	3.8	0.01	0.2
TAO69	Male	65	0	12	14	Hypothyroid	-	5.6	2.56	45.6	0.41	7.3	2.37	42.3	0.22	3.9	0.04	0.7
TAO70	Female	18	1	1	1	Hyperthyroid	-	5.46	1.86	34	0.28	5.2	3.23	59.1	0.08	1.5	0.01	0.2
TAO71	Female	71	1	120	240	Hyperthyroid	-	6.52	1.34	20.6	0.57	8.7	4.47	68.5	0.11	1.7	0.03	0.5
TAO72	Female	15	0	36	36	Hyperthyroid	-	9	2.51	27.9	0.56	6.2	5.75	64.1	0.13	1.4	0.04	0.4
TAO73	Female	12	1	3	5	Euthyroid	-	7.46	3.24	43.4	0.68	9.1	3.39	45.5	0.12	1.6	0.03	0.4
TAO74	Male	44	0	3	3	Euthyroid	+	7.75	1.88	24.3	0.46	5.9	5.37	69.2	0.02	0.3	0.02	0.3
TAO75	Female	14	3	12	6	Hyperthyroid	+	10	1.71	17.1	0.68	6.8	7.54	75.4	0.06	0.6	0.01	0.1
TAO76	Male	59	1	3	3	Hyperthyroid	+	4.81	1.39	28.9	0.37	7.8	2.8	58	0.23	4.9	0.02	0.4
TAO77	Male	70	0	2	6	Euthyroid	+	9.49	3.3	35.1	0.64	6.7	5.42	57.2	0.07	0.7	0.03	0.3
TAO78	Female	29	1	60	60	Euthyroid	-	4.5	1.93	43.4	0.32	7.2	2.18	49	0	0	0.01	0.2
TAO79	Female	30	1	12	12	Hyperthyroid	-	6.15	2.12	34.5	0.68	11.1	2.95	47.9	0.37	6	0.03	0.5
TAO80	Male	24	1	36	36	Euthyroid	+	5.8	1.3	22.6	0.4	7	4	69.6	0.02	0.3	0.03	0.5
TAO81	Female	34	0	3	3	Hyperthyroid	-	5.2	2.23	42.6	0.4	7.7	2.46	46.9	0.13	2.5	0.02	0.3
TAO82	Female	37	1	3	2	Hyperthyroid	-	7.16	2.1	28.8	0.46	6.4	4.46	62.3	0.15	2.1	0.03	0.4
TAO83	Female	35	1	12	12	Euthyroid	-	6.71	2.4	35.8	0.5	7.6	3.7	55.8	0.01	0.1	0.05	0.7
TAO84	Female	46	4	96	96	Euthyroid	-	5.83	1.91	32.8	0.38	6.5	3.45	59.2	0.06	1	0.03	0.5
TAO85	Female	38	2	1	1	Hypothyroid	-	7.37	2.4	32	0.55	7.5	4.39	59.6	0.03	0.4	0.04	0.5
TAO86	Female	42	1	12	24	Euthyroid	-	6.31	2.29	36.3	0.33	5.2	3.64	57.7	0.04	0.7	0.01	0.1
TAO87	Male	62	3	2	1	Hyperthyroid	+	5.88	2.32	39.5	0.55	9.4	2.73	46.3	0.21	3.6	0.07	1.2
TAO88	Female	36	0	2	2	Euthyroid	-	3.6	1.2	33.7	0.44	12.4	1.88	52.8	0.03	0.8	0.01	0.3
TAO89	Male	41	1	5	12	Hyperthyroid	+	8.01	2.75	34.3	0.5	6.3	4.47	55.7	0.21	1.1	0.08	2.6
TAO90	Female	30	1	6	4	Hyperthyroid	-	5.77	3.49	43.2	0.22	3.8	2.82	48.9	0.21	3.6	0.03	0.5
TAO91	Female	39	1	8	8	Hyperthyroid	-	5.3	1.84	34.7	0.36	6.8	2.94	55.4	0.11	2.1	0.04	0.8
TAO92	Female	58	2	2	2	Hyperthyroid	-	5.9	0.85	14.4	0.37	6.3	4.35	73.8	0.24	4.1	0.08	1.4
TAO93	Male	32	1	4	8	Hypothyroid	-	6.87	2.38	34.6	0.47	6.8	3.91	57	0.08	1.2	0.03	0.4
TAO94	Male	49	2	120	120	Hyperthyroid	+	5.16	2.17	42.1	0.27	5.2	2.64	51.1	0.05	1	0.03	0.6
TAO95	Female	26	3	0.5	1	Hyperthyroid	-	8.27	2.8	33.5	0.5	6.5	4.8	57.9	0.14	1.7	0.03	0.4
TAO96	Male	30	1	24	36	Hyperthyroid	+	6.34	2.93	46.2	0.34	5.4	2.92	46	0.1	1.6	0.05	0.8
TAO97	Male	60	1	3	3	Hyperthyroid	+	4.4	1.6	36.4	0.47	10.7	2.22	50.4	0.08	1.8	0.03	0.7
TAO98	Female	45	0	6	4	Hyperthyroid	-	4.23	1.56	36.9	0.42	9.9	2.19	51.9	0.05	1.2	0.01	0.1
TAO99	Female	52	1	3	3	Euthyroid	-	4.9	1.82	36.9	0.31	6.3	2.71	55	0.07	1.4	0.01	0.2
TAO100	Female	19	0	6	6	Hypothyroid	-	7.03	2.95	42	0.36	5.1	3.25	46.3	0.44	6.2	0.03	0.4
TAO101	Female	49	2	12	12	Euthyroid	-	3.9	1.7	43.4	0.24	6.1	1.88	47.9	0.05	1.3	0.05	1.3
TAO102	Female	16	0	12	36	Euthyroid	-	6.18	2.36	38.2	0.29	4.7	3.46	55.9	0.06	1	0.01	0.2
TAO103	Female	52	2	6	2	Euthyroid	-	6.63	2.3	34.2	0.3	4.8	3.9	59	0.1	1.5	0.03	0.5
TAO104	Male	30	0	3	1	Euthyroid	+	6.2	1.56	25.4	0.37	6	4.07	66.2	0.11	1.8	0.02	0.3
TAO105	Female	32	1	6	4	Hyperthyroid	-	5.8	2.42	42	0.37	6.4	2.6	45.2	0.3	5.2	0.06	1
TAO106	Female	48	1	12	12	Euthyroid	+	8.19	2.77	31	0.5	5.6	5.43	60.7	0.19	2.1	0.05	0.6
TAO107	Female	24	1	24	24	Hyperthyroid	-	7	2.73	38.7	0.34	4.8	3.2	45.4	0.67	9.5	0.11	1.6
TAO108	Female	32	0	2	2	Hyperthyroid	+	4.91	2	40.7	0.39	7.9	2.44	49.8	0.06	1.2	0.02	0.4
TAO109	Male	35	0	12	12	Euthyroid	+	8.3	2.03	24.4	0.57	6.8	5.43	65.2	0.26	3.1	0.04	0.5
TAO110	Female	38	1	2	2	Hyperthyroid	-	6.8	2.29	33.9	0.38	5.6	3.96	58.8	0.1	1.5	0.01	0.1
TAO111	Female	21	0	12	12	Hyperthyroid	-	7.1	2.52	35.3	0.52	7.3	4.06	57	0.01	0.1	0.02	0.3
TAO112	Male	43	1	0.5	1	Euthyroid	+	6.6	2.24	33.7	0.46	6.9	3.78	56.9	0.11	1.7	0.03	0.5
TAO113	Male	45	0	6	6	Hypothyroid	+	7.05	2.03	28.8	0.43	6.1	4.51	64	0.05	0.7	0.03	0.4
TAO114	Female	36	1	5	5	Hyperthyroid	-	5.8	1.2	21	0.4	6.7	4.1	71.3	0.02	0.3	0.04	0.7
TAO115	Female	27	1	6	6	Hyperthyroid	-	4.2	2.11	50	0.4	9.5	1.56	37	0.14	3.3	0.01	0.2
TAO116	Female	40	2	4	4	Euthyroid	-	3.65	1.35	37.2	0.22	5.9	2.07	56.6	0	0.1	0.01	0.2
TAO117	Male	37	0	6	24	Hyperthyroid	+	8.8	3.77	42.7	0.48	5.4	4.4	49.8	0.13	1.5	0.05	0.6
TAO118	Male	42	1	3	3	Hyperthyroid	+	5.54	2.15	38.9	0.37	6.7	2.84	51.2	0.15	2.7	0.03	0.5
TAO119	Male	28	1	24	36	Hyperthyroid	+	5	2.06	41	0.47	9.4	2.16	43	0.26	5.2	0.06	1.2
TAO120	Female	53	2	5	6	Euthyroid	+	5.32	1.92	36.1	0.28	5.3	2.89	54.3	0.17	3.2	0.06	1.1
TAO121	Male	36	2	6	18	Euthyroid	+	7.5	2.02	26.8	0.49	6.5	4.88	64.7	0.1	1.3	0.03	0.4
TAO122	Female	50	2	6	6	Euthyroid	-	6.67	2.41	36.2	0.29	4.3	3.9	58.5	0.06	0.9	0.01	0.1
TAO123	Female	50	1	6	6	Euthyroid	-	3.7	1.6	43.4	0.16	4.3	1.91	51.7	0.01	0.3	0.01	0.3
TAO124	Female	17	1	120	120	Hypothyroid	-	4.68	1.62	34.6	0.39	8.3	2.48	53	0.19	4.1	0	0
TAO125	Male	60	0	5	5	Hypothyroid	+	5.55	1.98	35.5	0.31	5.6	3.07	55.4	0.15	2.7	0.04	0.8
TAO126	Female	56	1	3	12	Hyperthyroid	+	5.7	1.7	29.8	0.4	7	3.2	55.9	0.38	6.7	0.02	0.4
TAO127	Female	60	1	1	48	Hypothyroid	-	5.9	1.82	31	0.4	6.8	3.59	61	0.01	0.2	0.03	0.5
TAO128	Female	46	1	24	24	Hypothyroid	-	7.14	2.73	38.2	0.53	7.4	3.8	53.3	0.05	0.7	0.03	0.4
TAO129	Male	29	0	4	4	Hyperthyroid	+	5.6	2.17	38.7	0.24	4.2	3	53.5	0.13	2.3	0.07	1.3
TAO130	Male	59	2	8	8	Euthyroid	-	5.1	2.04	40.2	0.27	5.4	2.6	51.2	0.14	2.7	0.03	0.5
TAO131	Male	37	0	10	12	Hyperthyroid	+	4.2	1.45	34.5	0.37	8.8	2.33	55.5	0.04	1	0.01	0.2
TAO132	Male	35	0	8	8	Euthyroid	-	8.86	3.21	36.2	0.78	8.8	4.75	53.6	0.12	1.4	0	0
TAO133	Female	67	3	240	240	Hyperthyroid	-	6.7	2.7	39.8	0.4	5.7	3.4	51.2	0.16	2.4	0.06	0.93
TAO134	Male	39	0	1	6	Hyperthyroid	+	6.2	2.76	44.5	0.26	4.2	2.77	44.7	0.28	4.5	0.07	1.13
TAO135	Female	55	3	5	6	Euthyroid	+	8.8	2.38	27	0.42	4.8	5.83	66.1	0.13	1.5	0.06	0.6
GD1	Female	23	-	-	5	Hyperthyroid	-	4.34	1.88	43.3	0.39	9	2.02	46.6	0.04	0.9	0.01	0.2
GD2	Female	70	-	-	1	Hyperthyroid	-	5.72	1.98	34.6	0.39	6.8	3.24	56.7	0.09	1.6	0.02	0.3
GD3	Male	58	-	-	3	Hyperthyroid	+	5.04	2.23	44.2	0.58	11.5	2.01	39.9	0.16	3.2	0.06	1.2
GD4	Female	53	-	-	8	Hyperthyroid	-	4.46	1.7	38.1	0.31	7	2.37	53.2	0.06	1.3	0.02	0.4
GD5	Female	27	-	-	6	Hyperthyroid	-	3.84	1.31	34.1	0.32	8.3	2.18	56.8	0.03	0.8	0	0
GD6	Female	29	-	-	6	Hyperthyroid	-	4.67	1.76	37.7	0.47	10.1	2.41	51.6	0.02	0.4	0.01	0.2
GD7	Female	27	-	-	24	Euthyroid	-	5.24	2.15	41	0.42	8	2.55	48.7	0.08	1.5	0.04	0.8
GD8	Female	32	-	-	84	Euthyroid	-	5.4	2.14	39.6	0.59	10.9	2.5	46.3	0.15	2.8	0.02	0.4
GD9	Female	21	-	-	5	Hyperthyroid	-	7.35	3.11	42.3	0.63	8.6	3.51	47.8	0.09	1.2	0.01	0.1
GD10	Male	30	-	-	1	Hyperthyroid	+	5.55	2.88	51.9	0.45	8.1	2.08	37.5	0.11	2	0.03	0.5
GD11	Male	50	-	-	1	Hyperthyroid	+	5.88	2.2	37.4	0.63	10.7	2.58	43.9	0.45	7.7	0.02	0.3
GD12	Female	34	-	-	6	Hyperthyroid	-	8.05	2.67	33.2	0.53	6.6	4.78	59.3	0.04	0.5	0.03	0.4
GD13	Female	34	-	-	1	Hyperthyroid	-	6.66	3.13	47	0.76	11.4	2.67	40	0.09	1.4	0.01	0.2
GD14	Female	21	-	-	6	Hyperthyroid	-	4.07	1.9	46.7	0.52	12.8	1.61	39.5	0.02	0.5	0.02	0.5
GD15	Male	27	-	-	1	Hyperthyroid	+	6.69	1.93	28.8	0.53	7.9	4.21	63.1	0.01	0.1	0.01	0.1
GD16	Female	29	-	-	3	Hyperthyroid	-	7.81	2.89	37	0.54	6.9	4.16	53.2	0.2	2.6	0.02	0.3
GD17	Female	45	-	-	12	Hyperthyroid	-	4.32	1.14	26.4	0.5	11.6	2.6	60.2	0.07	1.6	0.01	0.2
GD18	Female	21	-	-	6	Hyperthyroid	-	7.2	2.46	34.2	0.54	7.5	4.16	57.8	0.03	0.4	0.01	0.1
GD19	Male	34	-	-	36	Hyperthyroid	+	6.05	2.07	34.2	0.71	11.7	3.24	53.6	0.02	0.3	0.01	0.2
GD20	Female	43	-	-	6	Hyperthyroid	-	3.27	1.22	37.3	0.55	16.8	1.46	44.7	0.03	0.9	0.01	0.3
GD21	Female	30	-	-	6	Euthyroid	-	4.79	1.43	29.9	0.47	9.8	2.84	59.3	0.05	1	0	0
GD22	Female	26	-	-	7	Hyperthyroid	-	6.69	1.93	28.8	0.53	7.9	4.21	63.1	0.01	0.1	0.01	0.1
GD23	Male	20	-	-	12	Hyperthyroid	-	6.3	2.67	42.4	0.76	12.1	2.81	44.5	0.05	0.8	0.01	0.2
GD24	Female	16	-	-	18	Hyperthyroid	-	6.07	2.65	43.7	0.46	7.6	2.88	47.3	0.04	0.7	0.04	0.7
GD25	Female	50	-	-	6	Hyperthyroid	-	8.07	2.81	34.8	0.58	7.2	4.62	57.3	0.04	0.5	0.02	0.2
GD26	Female	13	-	-	1.5	Hyperthyroid	-	3.67	1.96	53.4	0.22	6	1.29	35.2	0.18	4.9	0.02	0.5
GD27	Male	38	-	-	36	Euthyroid	+	4.74	1.73	36.5	0.42	8.9	2.49	52.5	0.07	1.5	0.03	0.6
GD28	Female	29	-	-	24	Hyperthyroid	-	4.73	1.32	27.9	0.48	10.1	2.88	61	0.04	0.8	0.01	0.2
GD29	Female	45	-	-	6	Hyperthyroid	+	5.55	2.64	47.6	0.46	8.3	2.38	42.8	0.05	0.9	0.02	0.4
GD30	Female	10	-	-	6	Hyperthyroid	-	8.66	2.22	25.6	0.57	6.6	5.52	63.8	0.33	3.8	0.02	0.2
GD31	Female	52	-	-	6	Hyperthyroid	-	6.16	2.52	40.9	0.51	8.3	2.85	46.3	0.26	4.2	0.02	0.3
GD32	Female	37	-	-	18	Hyperthyroid	-	6.25	1.82	29.1	0.77	12.3	3.58	57.3	0.07	1.1	0.01	0.2
GD33	Female	13	-	-	1	Hyperthyroid	-	6.34	2.55	40.2	0.46	7.3	2.35	37	0.95	15	0.03	0.5
GD34	Female	33	-	-	24	Hyperthyroid	-	9.99	3.17	31.7	0.65	6.5	5.95	59.6	0.17	1.7	0.05	0.5
GD35	Male	46	-	-	4	Hyperthyroid	+	9.22	3.64	39.5	0.96	10.4	4.42	48	0.17	1.8	0.03	0.3
GD36	Female	21	-	-	24	Hyperthyroid	-	7.35	3.11	42.3	0.63	8.6	3.51	47.8	0.09	1.2	0.01	0.1
GD37	Female	37	-	-	6	Hyperthyroid	-	6.25	1.82	29.1	0.77	12.3	3.58	57.3	0.07	1.1	0.01	0.2
GD38	Female	42	-	-	2	Hyperthyroid	-	8.25	1.96	23.8	0.62	7.5	5.62	68.1	0.03	0.4	0.02	0.2
GD39	Male	35	-	-	7	Hyperthyroid	+	5.69	2.26	39.7	0.66	11.6	2.67	46.9	0.08	1.4	0.02	0.4
GD40	Female	51	-	-	24	Hyperthyroid	-	3.7	1.22	32.9	0.36	9.8	1.96	53.1	0.15	4	0.01	0.2
GD41	Female	54	-	-	24	Euthyroid	-	7.47	2.82	37.8	0.54	7.2	4.06	54.3	0.03	0.4	0.02	0.3
GD42	Female	40	-	-	1	Hyperthyroid	-	4.67	0.98	21	0.54	11.6	3.14	67.2	0.01	0.2	0	0
GD43	Female	27	-	-	6	Hyperthyroid	-	3.84	1.31	34.1	0.32	8.3	2.18	56.8	0.03	0.8	0	0
GD44	Female	32	-	-	6	Hyperthyroid	-	4.52	2.07	45.8	0.42	9.3	1.91	42.3	0.1	2.2	0.02	0.4
GD45	Female	25	-	-	120	Euthyroid	-	8.7	2.45	28.2	0.55	6.3	5.69	65.4	0	0	0.01	0.1
GD46	Female	26	-	-	5	Hyperthyroid	+	4.7	1.81	38.5	0.46	9.8	2.37	50.4	0.05	1.1	0.01	0.2
GD47	Female	27	-	-	13	Hyperthyroid	-	5.96	2.38	39.9	0.39	6.5	3.16	53.1	0.01	0.2	0.02	0.3
GD48	Female	34	-	-	3	Hyperthyroid	-	7.79	1.27	16.3	0.52	6.7	5.25	67.4	0.72	9.2	0.03	0.4
GD49	Female	35	-	-	6	Hyperthyroid	-	5.8	1.88	32.4	0.55	9.5	3.24	55.9	0.11	1.9	0.02	0.3
GD50	Female	24	-	-	8	Hyperthyroid	-	7.01	2.8	39.9	0.71	10.1	3.47	49.6	0.02	0.3	0.01	0.1
GD51	Male	34	-	-	6	Hyperthyroid	+	6.47	2.04	31.5	0.49	7.6	3.8	58.7	0.11	1.7	0.03	0.5
GD52	Female	31	-	-	6	Hyperthyroid	-	3.99	1.38	34.6	0.39	9.8	2.19	54.8	0.02	0.5	0.01	0.3
GD53	Male	34	-	-	12	Hyperthyroid	+	5.1	1.97	38.6	0.76	14.9	2.18	42.8	0.16	3.1	0.03	0.6
GD54	Male	37	-	-	1	Hyperthyroid	-	7.93	3.7	46.7	0.75	9.5	3.25	40.9	0.21	2.6	0.02	0.3
GD55	Female	38	-	-	12	Hyperthyroid	-	6.32	1.64	25.9	0.35	5.5	4.19	66.4	0.1	1.6	0.04	0.6
GD56	Female	26	-	-	0.5	Hyperthyroid	-	6.74	2.78	41.2	0.69	10.2	3.23	48.1	0.03	0.4	0.01	0.1
GD57	Female	32	-	-	12	Hyperthyroid	-	5.35	2.05	38.3	0.75	14	2.47	46.2	0.08	1.5	0	0
GD58	Female	47	-	-	36	Euthyroid	-	4.61	1.93	41.9	0.54	11.7	2.04	44.2	0.07	1.5	0.03	0.7
GD59	Female	20	-	-	3	Hyperthyroid	-	8.36	3.75	44.9	0.73	8.7	3.67	43.9	0.17	2	0.04	0.5
GD60	Male	29	-	-	84	Hyperthyroid	+	6.08	2.32	38.2	0.86	14.1	2.85	46.9	0.05	0.8	0	0
GD61	Male	29	-	-	0.5	Hyperthyroid	+	7.16	3.87	54.1	0.93	13	2.2	30.6	0.14	2	0.02	0.3
GD62	Male	40	-	-	36	Hyperthyroid	+	7.28	1.72	23.6	0.39	5.4	5.12	70.4	0.04	0.5	0.01	0.1
GD63	Male	36	-	-	16	Hyperthyroid	+	5.47	2.15	39.3	0.46	8.4	2.75	50.3	0.09	1.6	0.02	0.4
GD64	Female	27	-	-	12	Hyperthyroid	-	6.18	3.1	50.2	0.65	10.5	2.38	38.5	0.04	0.6	0.01	0.2
GD65	Male	51	-	-	48	Hyperthyroid	-	5.28	1.84	34.8	0.35	6.6	2.91	55.2	0.17	3.2	0.01	0.2
GD66	Female	27	-	-	4	Hyperthyroid	-	5.16	2.33	45.2	0.41	7.9	2.22	43	0.19	3.7	0.01	0.2
GD67	Female	57	-	-	12	Euthyroid	-	5.21	1.86	35.7	0.59	11.3	2.72	52.2	0.02	0.4	0.02	0.4
GD68	Female	38	-	-	1	Hyperthyroid	-	4.53	1.4	30.9	0.46	10.2	2.64	58.2	0.03	0.7	0	0
GD69	Female	47	-	-	12	Hyperthyroid	-	5.27	2.47	46.9	0.3	5.7	2.34	44.3	0.12	2.3	0.04	0.8
GD70	Female	34	-	-	14	Hyperthyroid	-	8.97	3.5	39	0.73	8.1	4.69	52.4	0.04	0.4	0.01	0.1
GD71	Female	27	-	-	12	Hyperthyroid	-	6.47	1.97	30.4	0.36	5.6	3.98	61.5	0.15	2.3	0.01	0.2
GD72	Female	28	-	-	240	Hyperthyroid	-	4.55	1.27	27.9	0.36	7.9	2.83	62.2	0.08	1.8	0.01	0.2
GD73	Female	25	-	-	36	Hyperthyroid	-	6.86	2.21	32.2	0.37	5.4	4.26	62.2	0.01	0.1	0.01	0.1
GD74	Male	21	-	-	5	Hyperthyroid	+	7.51	3.53	47	0.68	9.1	3.19	42.5	0.1	1.3	0.01	0.1
GD75	Female	59	-	-	6	Hyperthyroid	-	4.71	1.61	34.2	0.41	8.7	2.56	54.4	0.12	2.5	0.01	0.2
GD76	Female	64	-	-	6	Hyperthyroid	-	3.94	1.46	37.1	0.39	9.9	2.04	51.7	0.04	1	0.01	0.3
GD77	Female	30	-	-	3	Hyperthyroid	-	3.83	1.12	29.2	0.59	15.4	2.08	54.3	0.03	0.8	0.01	0.3
GD78	Male	40	-	-	1	Hyperthyroid	+	5.05	2.27	45	0.39	7.7	2.26	44.7	0.11	2.2	0.02	0.4
GD79	Female	35	-	-	1	Hyperthyroid	-	5.01	2.17	43.3	0.55	11	2.25	44.9	0.02	0.4	0.02	0.4
GD80	Female	27	-	-	1	Hyperthyroid	-	3.14	1.37	43.6	0.24	7.6	1.5	47.8	0.03	1	0	0
GD81	Female	38	-	-	36	Euthyroid	-	6.31	2.42	38.4	0.36	5.7	3.19	50.5	0.28	4.4	0.06	1
GD82	Female	31	-	-	3	Hyperthyroid	-	4.55	1.27	27.9	0.36	7.9	2.83	62.2	0.08	1.8	0.01	0.2
GD83	Male	29	-	-	2	Hyperthyroid	+	7.16	3.87	54.1	0.93	13	2.2	30.6	0.14	2	0.02	0.3
GD84	Male	32	-	-	5	Hyperthyroid	+	9.18	3.72	40.5	0.84	9.2	4.21	45.9	0.37	4	0.04	0.4
GD85	Female	25	-	-	96	Hypothyroid	-	8.7	2.45	28.2	0.55	6.3	5.69	65.4	0	0	0.01	0.1
GD86	Female	26	-	-	1	Hyperthyroid	-	9.22	4.94	53.6	0.66	7.2	3.46	37.5	0.14	1.5	0.02	0.2
GD87	Female	39	-	-	24	Hyperthyroid	-	7.39	2.21	29.9	0.34	4.6	4.58	62	0.2	2.7	0.06	0.8
GD88	Female	64	-	-	6	Hyperthyroid	-	7.72	2.28	29.5	0.5	6.5	4.81	62.3	0.11	1.4	0.02	0.3
GD89	Male	29	-	-	1	Hyperthyroid	-	7.21	1.79	24.8	0.54	7.5	4.85	67.3	0.02	0.3	0.01	0.1
GD90	Female	34	-	-	6	Hyperthyroid	-	7.79	1.27	16.3	0.52	6.7	5.25	67.4	0.72	9.2	0.03	0.4
GD91	Male	33	-	-	4	Hyperthyroid	-	6.74	2.56	38	0.44	6.5	3.63	53.9	0.09	1.3	0.02	0.3
GD92	Female	60	-	-	1	Hyperthyroid	-	5.61	1.77	31.6	0.55	9.8	3.24	57.7	0.04	0.7	0.01	0.2
GD93	Male	21	-	-	2	Hyperthyroid	-	6.4	2.43	38	0.67	10.5	3.2	49.9	0.07	1.1	0.03	0.5
GD94	Female	27	-	-	2	Hyperthyroid	+	4.45	2.1	47.2	0.47	10.6	1.63	36.6	0.23	5.2	0.02	0.4
GD95	Female	21	-	-	1	Hyperthyroid	-	8.36	3.6	43.1	0.49	5.9	4.22	50.4	0.04	0.5	0.01	0.1
NC1	Female	30	-	-	-	Euthyroid	-	4.92	2.29	46.5	0.35	7.1	2.17	44.2	0.06	1.2	0.05	1
NC2	Female	25	-	-	-	Euthyroid	-	7.92	2.67	33.7	0.44	5.6	4.7	59.3	0.1	1.3	0.01	0.1
NC3	Female	35	-	-	-	Euthyroid	-	7.5	2.47	32.9	0.55	7.3	4.41	58.9	0.06	0.8	0.01	0.1
NC4	Female	57	-	-	-	Euthyroid	-	6.08	2.11	34.7	0.44	7.2	3.41	56.1	0.11	1.8	0.01	0.2
NC5	Female	31	-	-	-	Euthyroid	-	5.45	2.09	38.3	0.35	6.4	2.85	52.3	0.14	2.6	0.02	0.4
NC6	Female	19	-	-	-	Euthyroid	-	7.58	2.58	34	0.33	4.4	4.45	58.7	0.19	2.5	0.03	0.4
NC7	Female	23	-	-	-	Euthyroid	-	5.84	1.71	29.3	0.3	5.1	3.68	63	0.11	1.9	0.04	0.7
NC8	Male	23	-	-	-	Euthyroid	-	5.5	1.45	26.4	0.38	6.9	3.62	65.8	0.03	0.5	0.02	0.4
NC9	Female	20	-	-	-	Euthyroid	-	5.53	2.62	47.4	0.25	4.5	2.21	40	0.41	7.4	0.04	0.7
NC10	Male	20	-	-	-	Euthyroid	-	6.33	2.93	46.3	0.61	9.6	2.65	41.9	0.09	1.4	0.05	0.8
NC11	Female	30	-	-	-	Euthyroid	-	3.89	1.82	46.8	0.24	6.2	1.7	43.7	0.11	2.8	0.02	0.5
NC12	Female	23	-	-	-	Euthyroid	-	3.65	1.35	37	0.27	7.4	1.97	54	0.04	1.1	0.02	0.5
NC13	Female	38	-	-	-	Euthyroid	-	4.79	1.54	32.2	0.27	5.6	2.91	60.8	0.05	1	0.02	0.4
NC14	Female	33	-	-	-	Euthyroid	-	5.07	2.76	54.4	0.22	4.3	1.9	37.5	0.17	3.4	0.02	0.4
NC15	Male	37	-	-	-	Euthyroid	+	5.89	2.56	43.5	0.47	8	2.7	45.8	0.12	2	0.04	0.7
NC16	Female	31	-	-	-	Euthyroid	-	6.21	2.28	36.7	0.43	6.9	3.04	49	0.4	6.4	0.06	1
NC17	Female	71	-	-	-	Euthyroid	-	4.83	1.54	31.9	0.51	10.6	2.67	55.2	0.1	2.1	0.01	0.2
NC18	Female	32	-	-	-	Euthyroid	-	7.09	2.35	33.1	0.34	4.8	4.12	58.2	0.23	3.2	0.05	0.7
NC19	Female	40	-	-	-	Euthyroid	-	5.68	1.91	33.6	0.27	4.8	3.45	60.7	0.04	0.7	0.01	0.2
NC20	Female	51	-	-	-	Euthyroid	-	5.06	1.56	30.8	0.3	5.9	3.03	59.9	0.12	2.4	0.05	1
NC21	Female	53	-	-	-	Euthyroid	-	4.68	1.39	29.7	0.31	6.6	2.89	61.8	0.07	1.5	0.02	0.4
NC22	Female	23	-	-	-	Euthyroid	-	6.28	2.11	33.6	0.53	8.4	3.59	57.2	0.04	0.6	0.01	0.2
NC23	Female	32	-	-	-	Euthyroid	-	4.34	2	46.1	0.29	6.7	1.94	44.7	0.08	1.8	0.03	0.7
NC24	Male	55	-	-	-	Euthyroid	+	6.68	1.8	26.9	0.6	9	4.12	61.8	0.13	1.9	0.03	0.4
NC25	Male	57	-	-	-	Euthyroid	+	8.05	1.39	17.3	0.52	6.5	6.02	74.7	0.11	1.4	0.01	0.1
NC26	Female	38	-	-	-	Euthyroid	-	4.45	1.92	43.1	0.43	9.7	1.94	43.7	0.14	3.1	0.02	0.4
NC27	Female	47	-	-	-	Euthyroid	-	4.56	1.67	36.6	0.29	6.4	2.52	55.3	0.06	1.3	0.02	0.4
NC28	Male	80	-	-	-	Euthyroid	-	7.49	1.67	22.3	0.61	8.1	5.13	68.5	0.06	0.8	0.02	0.3
NC29	Female	25	-	-	-	Euthyroid	-	5.76	2.17	37.7	0.47	8.2	3.01	52.2	0.08	1.4	0.03	0.5
NC30	Female	18	-	-	-	Euthyroid	-	5.13	1.53	29.8	0.32	6.2	3.19	62.2	0.07	1.4	0.02	0.4
NC31	Female	33	-	-	-	Euthyroid	-	4.34	1.84	42.4	0.2	4.6	2.26	52.1	0.03	0.7	0.01	0.2
NC32	Female	56	-	-	-	Euthyroid	+	5.73	1.96	34.2	0.31	5.4	3.27	57.1	0.14	2.4	0.05	0.9
NC33	Male	15	-	-	-	Euthyroid	-	5.85	2.23	38.1	0.35	6	3.12	53.3	0.12	2.1	0.03	0.5
NC34	Female	60	-	-	-	Euthyroid	+	3.85	1.22	31.7	0.35	9.1	2.13	55.3	0.11	2.9	0.04	1
NC35	Female	23	-	-	-	Euthyroid	-	6.43	2.36	36.7	0.46	7.2	3.49	54.2	0.1	1.6	0.02	0.3
NC36	Female	35	-	-	-	Euthyroid	-	4.07	1.51	37.1	0.2	4.9	2.29	56.3	0.05	1.2	0.02	0.5
NC37	Female	33	-	-	-	Euthyroid	-	5.11	1.49	29.2	0.5	9.8	3.02	59	0.08	1.6	0.02	0.4
NC38	Male	14	-	-	-	Euthyroid	+	6.19	2.58	41.7	0.43	6.9	3.01	48.7	0.15	2.4	0.02	0.3
NC39	Male	92	-	-	-	Euthyroid	+	5.72	1.18	20.6	0.46	8	3.94	69	0.12	2.1	0.02	0.3
NC40	Female	33	-	-	-	Euthyroid	-	5.3	1.69	31.9	0.26	4.9	3.24	61.1	0.1	1.9	0.01	0.2
NC41	Male	25	-	-	-	Euthyroid	-	5.7	2.18	38.2	0.52	9.1	2.81	49.4	0.16	2.8	0.03	0.5
NC42	Male	77	-	-	-	Euthyroid	+	7.63	3.03	39.7	0.57	7.5	3.91	51.2	0.1	1.3	0.02	0.3
NC43	Male	12	-	-	-	Euthyroid	+	4.85	1.9	39.2	0.52	10.7	2.19	45.2	0.21	4.3	0.03	0.6
NC44	Female	25	-	-	-	Euthyroid	-	5.96	1.76	29.5	0.36	6	3.75	63	0.06	1	0.03	0.5
NC45	Female	20	-	-	-	Euthyroid	-	6.11	2.6	42.6	0.45	7.4	2.91	47.5	0.12	2	0.03	0.5
NC46	Female	23	-	-	-	Euthyroid	+	5.69	1.76	30.9	0.3	5.3	3.54	62.2	0.05	0.9	0.04	0.7
NC47	Female	40	-	-	-	Euthyroid	-	7.23	1.9	26.3	0.48	6.6	4.69	64.8	0.12	1.7	0.04	0.6
NC48	Female	27	-	-	-	Euthyroid	-	7.57	1.86	24.6	0.35	4.6	5.15	68.1	0.17	2.2	0.04	0.5
NC49	Male	19	-	-	-	Euthyroid	-	4.62	1.63	35.3	0.42	9.1	2.4	51.9	0.16	3.5	0.01	0.2
NC50	Female	27	-	-	-	Euthyroid	-	5.75	2.58	44.9	0.36	6.3	2.71	47.1	0.08	1.4	0.02	0.3
NC51	Male	48	-	-	-	Euthyroid	+	5.21	2.12	40.7	0.36	6.9	2.62	50.3	0.1	1.9	0.01	0.2
NC52	Female	19	-	-	-	Euthyroid	-	5.7	2.37	41.6	0.42	7.4	2.78	48.7	0.11	1.9	0.02	0.4
NC53	Female	53	-	-	-	Euthyroid	-	6.38	2.17	34	0.46	7.2	3.61	56.6	0.11	1.7	0.03	0.5
NC54	Female	29	-	-	-	Euthyroid	+	5.78	1.51	26.1	0.34	5.9	3.87	67	0.04	0.7	0.02	0.3
NC55	Male	80	-	-	-	Euthyroid	+	6.23	1.33	21.3	0.44	7.1	4.29	68.8	0.16	2.6	0.01	0.2
NC56	Male	16	-	-	-	Euthyroid	+	5.76	2.14	37.2	0.43	7.5	2.54	44	0.62	10.8	0.03	0.5
NC57	Female	52	-	-	-	Euthyroid	-	3.81	1.53	40.2	0.28	7.3	1.94	50.9	0.05	1.3	0.01	0.3
NC58	Male	16	-	-	-	Euthyroid	-	5.29	2.43	45.9	0.39	7.4	2.39	45.2	0.07	1.3	0.01	0.2
NC59	Female	28	-	-	-	Euthyroid	-	5.63	1.89	33.6	0.46	8.2	3.18	56.5	0.07	1.2	0.03	0.5
NC60	Male	49	-	-	-	Euthyroid	-	4.98	1.5	30.1	0.47	9.4	2.94	59.1	0.05	1	0.02	0.4
NC61	Male	54	-	-	-	Euthyroid	-	5.77	2	34.7	0.45	7.8	3.08	53.4	0.22	3.8	0.02	0.3
NC62	Female	25	-	-	-	Euthyroid	-	4.68	1.96	40.3	0.34	7	2.53	52.1	0.02	0.4	0.01	0.2
NC63	Male	17	-	-	-	Euthyroid	-	6.31	2.86	45.3	0.56	8.9	2.72	43.1	0.16	2.5	0.01	0.2
NC64	Female	35	-	-	-	Euthyroid	-	5.99	2.26	37.7	0.31	5.2	3.35	56	0.05	0.8	0.02	0.3
NC65	Male	64	-	-	-	Euthyroid	-	6.35	1.97	31	0.41	6.5	3.74	58.9	0.2	3.1	0.03	0.5
NC66	Female	59	-	-	-	Euthyroid	-	7.89	2.45	31.1	0.54	6.8	4.5	57.1	0.35	4.4	0.05	0.6
NC67	Male	40	-	-	-	Euthyroid	+	4.01	1.25	31.2	0.36	9	2.2	54.9	0.17	4.2	0.03	0.7
NC68	Female	25	-	-	-	Euthyroid	-	5.7	2.61	45.8	0.41	7.2	2.56	44.9	0.09	1.6	0.03	0.5
NC69	Female	28	-	-	-	Euthyroid	-	5.35	1.92	35.9	0.38	7.1	2.96	55.3	0.07	1.3	0.02	0.4
NC70	Female	71	-	-	-	Euthyroid	-	5.51	1.84	33.4	0.34	6.2	3.16	57.3	0.16	2.9	0.01	0.2
NC71	Female	28	-	-	-	Euthyroid	-	5.33	1.66	31.1	0.39	7.3	3.1	58.2	0.16	3	0.02	0.4
NC72	Female	58	-	-	-	Euthyroid	-	4.79	1.29	26.9	0.32	6.7	3.04	63.5	0.12	2.5	0.02	0.4
NC73	Female	74	-	-	-	Euthyroid	-	6.62	2.5	37.8	0.5	7.6	3.39	51.1	0.19	2.9	0.04	0.6
NC74	Male	28	-	-	-	Euthyroid	+	3.71	1.48	39.9	0.31	8.4	1.86	50.1	0.05	1.3	0.01	0.3
NC75	Male	70	-	-	-	Euthyroid	+	6.49	2.47	38.1	0.48	7.4	3.46	53.3	0.06	0.9	0.02	0.3
NC76	Male	55	-	-	-	Euthyroid	-	5.72	1.92	33.6	0.4	7	3.32	58	0.07	1.2	0.01	0.2
NC77	Female	28	-	-	-	Euthyroid	-	6.74	3.07	45.5	0.63	9.3	2.96	44	0.06	0.9	0.02	0.3
NC78	Male	53	-	-	-	Euthyroid	-	6.21	1.84	29.6	0.67	10.8	3.53	56.9	0.12	1.9	0.05	0.8
NC79	Female	25	-	-	-	Euthyroid	-	6.33	2.64	41.7	0.45	7.1	2.9	45.9	0.3	4.7	0.04	0.6
NC80	Male	45	-	-	-	Euthyroid	-	7.82	3.3	42.2	0.58	7.4	3.8	48.6	0.09	1.2	0.05	0.6
NC81	Male	50	-	-	-	Euthyroid	+	4.76	2.18	45.8	0.3	6.3	2.21	46.5	0.04	0.8	0.03	0.6
NC82	Female	29	-	-	-	Euthyroid	-	6.01	2.22	36.9	0.43	7.2	3.15	52.4	0.16	2.7	0.05	0.8
NC83	Female	28	-	-	-	Euthyroid	-	6.48	2.22	34.3	0.38	5.9	3.81	58.7	0.05	0.8	0.02	0.3
NC84	Male	26	-	-	-	Euthyroid	+	5.95	2.25	37.8	0.39	6.6	3.22	54.1	0.06	1	0.03	0.5
NC85	Male	36	-	-	-	Euthyroid	+	5.5	3.13	56.9	0.34	6.2	1.89	34.4	0.11	2	0.03	0.5
NC86	Female	43	-	-	-	Euthyroid	-	5.19	2.67	51.4	0.3	5.8	1.96	37.8	0.19	3.7	0.07	1.3
NC87	Male	68	-	-	-	Euthyroid	-	5.5	2.17	39.5	0.53	9.6	2.62	47.6	0.11	2	0.07	1.3
NC88	Female	30	-	-	-	Euthyroid	-	7.71	2.62	34	0.5	6.5	4.48	58.1	0.1	1.3	0.01	0.1
NC89	Male	32	-	-	-	Euthyroid	-	6.79	2.26	33.3	0.5	7.4	3.56	52.4	0.44	6.5	0.03	0.4
NC90	Female	26	-	-	-	Euthyroid	+	5.4	2.59	48	0.35	6.5	2.23	41.3	0.19	3.5	0.04	0.7
NC91	Female	38	-	-	-	Euthyroid	-	5.87	2.3	39.2	0.36	6.1	3.02	51.5	0.17	2.9	0.02	0.3
NC92	Female	22	-	-	-	Euthyroid	-	4.21	1.62	38.5	0.29	6.9	2.11	50.1	0.16	3.8	0.03	0.7
NC93	Male	66	-	-	-	Euthyroid	-	3.6	1.45	40.3	0.22	6.1	1.84	51.1	0.06	1.7	0.03	0.8
NC94	Male	53	-	-	-	Euthyroid	+	7.6	3.38	44.5	0.48	6.3	3.51	46.2	0.17	2.2	0.06	0.8
NC95	Male	61	-	-	-	Euthyroid	-	6.24	2.63	42.1	0.53	8.5	2.94	47.2	0.12	1.9	0.02	0.3
NC96	Female	21	-	-	-	Euthyroid	-	5.42	2.2	40.6	0.35	6.5	2.75	50.7	0.11	2	0.01	0.2
NC97	Female	82	-	-	-	Euthyroid	-	6.01	2.18	36.3	0.51	8.5	3.25	54.1	0.05	0.8	0.02	0.3
NC98	Female	27	-	-	-	Euthyroid	-	8.56	3.52	41.1	0.56	6.5	4.3	50.3	0.13	1.5	0.05	0.6
NC99	Female	52	-	-	-	Euthyroid	+	3.15	1.38	43.8	0.28	8.9	1.4	44.5	0.07	2.2	0.02	0.6
NC100	Male	32	-	-	-	Euthyroid	+	4.31	1.69	39.2	0.35	8.1	2.1	48.7	0.15	3.5	0.02	0.5
NC101	Male	30	-	-	-	Euthyroid	-	6.08	1.49	24.5	0.43	7.1	3.79	62.3	0.34	5.6	0.03	0.5
NC102	Female	68	-	-	-	Euthyroid	-	4.52	1.32	29.2	0.31	6.9	2.67	59	0.19	4.2	0.03	0.7
NC103	Male	46	-	-	-	Euthyroid	+	4.85	1.84	37.9	0.44	9.1	2.44	50.3	0.1	2.1	0.03	0.6
NC104	Male	31	-	-	-	Euthyroid	+	6.19	1.75	28.3	0.46	7.4	3.85	62.2	0.11	1.8	0.02	0.3
NC105	Female	33	-	-	-	Euthyroid	-	4.87	1.93	39.6	0.46	9.4	2.34	48.1	0.12	2.5	0.02	0.4
NC106	Male	25	-	-	-	Euthyroid	+	4.97	1.42	28.6	0.34	6.8	3.03	61	0.13	2.6	0.05	1
NC107	Female	49	-	-	-	Euthyroid	-	3.73	1.85	49.6	0.2	5.4	1.66	44.5	0.02	0.5	0	0
NC108	Female	46	-	-	-	Euthyroid	-	7.7	2	26	0.66	8.6	4.7	61	0.3	3.9	0.04	0.5
NC109	Female	31	-	-	-	Euthyroid	-	4.8	1.44	30	0.39	8.1	2.76	57.5	0.19	4	0.02	0.4
NC110	Male	20	-	-	-	Euthyroid	-	7.02	2.8	39.9	0.72	10.3	3.42	48.7	0.07	1	0.01	0.1
NC111	Female	33	-	-	-	Euthyroid	-	7.41	2.16	29.1	0.36	4.9	4.7	63.4	0.14	1.9	0.05	0.7
NC112	Male	71	-	-	-	Euthyroid	-	4.79	1.41	29.4	0.41	8.6	2.83	59.1	0.11	2.3	0.03	0.6
NC113	Male	37	-	-	-	Euthyroid	+	5.99	2.33	38.9	0.43	7.2	3.15	52.5	0.07	1.2	0.01	0.2
NC114	Male	31	-	-	-	Euthyroid	+	7.14	2.45	34.3	0.63	8.8	3.62	50.7	0.42	5.9	0.02	0.3
NC115	Male	65	-	-	-	Euthyroid	+	4.69	0.98	20.9	0.41	8.7	3.23	68.9	0.06	1.3	0.01	0.2
NC116	Female	24	-	-	-	Euthyroid	-	7.56	2.53	33.5	0.67	8.9	4.18	55.2	0.14	1.9	0.04	0.5
