# Supplementary material for: The phenotypic characteristics of polymorphonuclear neutrophils and their correlation with B cell and CD4+T cell subsets in thyroid-associated ophthalmopathy
Source: Front Immunol. 2024 Aug 21;15:1413849. doi: 10.3389/fimmu.2024.1413849 (PMC11371595; doi:10.3389/fimmu.2024.1413849)
Supplement: Supplementary file 2 [file Table2.xls]

## Sheet: Sheet1
Sample number	CD4+T cells/T cells(%)	Th1 cells/CD4+T cells(%)	Th17 cells/CD4+T cells(%)	Treg cells/CD4+T cells(%)	B cells/CD45+cells(%)	Plasma cells/B cells(%)	PMN/CD45+cells(%)	CD62L+PMN/PMN(%)	CD54+PMN/PMN(%)	CXCR2+PMN/PMN(%)	CXCR4+PMN/PMN(%)
TAO2	52.3	17.4	15.8	6.4	5.05	0.61	71.9	18.6	0.59	99	2.47
TAO6	64.5	20.4	16.9	5.25	1.55	1.06	73.2	81.4	57.4	98.7	2.07
TAO8	72.9	19.3	16.1	4.43	1.37	1.32	85.7	49.7	15.7	98.1	4.68
TAO11	45.1	30.2	11.7	2.12	1.17	0.54	80.2	71	9.72	98.7	1.17
TAO12	71.6	15.8	17.5	4.15	2.34	1.54	76.8	46	0.48	94.8	7.12
TAO13	73	19.6	14	0.91	2.64	0.55	84.1	44.3	6.01	96	4.21
TAO15	57.9	17.3	13.7	3.34	4.55	0.5	56.3	35.4	12.2	99.1	3.69
TAO18	66.5	22.5	16.6	9.01	2.61	0.49	73.1	54.7	55.6	97.2	1.3
TAO21	43.2	29.8	8.95	4.94	1.63	2.29	69.2	76.4	10.7	98.5	3.44
TAO24	53.2	24.4	9.6	2.97	1.24	1.45	73.4	17.4	21.2	98	2.54
TAO27	44	32.9	14.5	8.55	1.24	0.91	79.9	66.5	30.8	98.3	5.57
TAO28	76.1	22.5	11.1	1.79	5.88	0.93	63.6	95.9	94.5	98	3.2
TAO29	53.8	30	7.9	4.11	5.81	0.49	56.8	62.5	27.4	97.4	3.62
TAO31	86.7	51.9	8.95	3.7	2.26	0.76	71.9	81	17.5	98.2	2.3
TAO33	72.4	17.1	13.2	4.81	2.51	0.9	77.1	35.9	14.1	97.6	2.7
TAO34	40.4	34.2	15.5	3.75	1.7	0.82	62.2	65.7	19.3	96.7	3.83
TAO38	68.5	17.7	14.4	3.11	3.01	0.55	74.9	35.6	29.6	99.2	1.92
TAO41	67.5	25.7	16.9	4.36	3.12	0.78	62	93	67.3	95.5	2.4
TAO43	54.5	17.9	15.3	3.35	2.99	1.41	67.2	30	14.4	98.5	3.1
TAO48	68.8	23.9	10.9	3.63	3.85	0.46	72	0	4.31	97.6	1.5
TAO49	73.3	19.8	12	4.19	0.8	1.2	89.2	51.9	55.3	97.2	4.27
TAO50	54.9	23.1	20.6	5.76	2.81	2.32	76.7	86	36.4	97	6.82
TAO51	58	19.5	12.8	2.03	3.78	0.65	79.9	99.1	61.7	99.3	1.35
TAO53	71.1	30.5	12.8	5.6	2.81	0.86	81	56.6	22.1	99.5	2.35
TAO56	74.7	25.4	15.5	3.96	6.4	0.69	54.5	92.5	52.4	98.5	2.13
TAO60	88.6	25.2	14.1	3.23	2.71	1.96	70.5	73.7	0.092	98.1	4.08
TAO63	44.9	19.5	12.5	4.33	2.71	0.83	74	98.9	83.6	99.3	4.4
TAO65	68.1	19.7	7.91	2.87	2.08	1.35	77.3	56.1	9.18	99.2	1.06
TAO66	66.2	18	12.2	2.71	5.93	0.42	62.9	40.2	18.9	97.7	4.43
TAO79	48.8	22.7	11.5	3.27	1.63	0.87	71.8	68.7	1.41	98	3.8
TAO83	76.3	18.9	14.2	5.19	4.92	0.72	75.1	51.6	15.7	98.3	3.75
TAO87	76	38.1	13.9	1.14	1.23	1.9	72.2	62.7	7.81	97.9	2.4
TAO89	48.8	17.5	17.1	3.82	1.71	0.75	81.9	52.9	21.5	88.1	18
TAO93	53.5	11.9	17.1	5.59	3.26	0.27	76.7	53.6	22.1	98.5	3.58
TAO94	56	20.8	16.2	2.56	1.08	0.62	78.1	36.8	43.5	99	2.08
TAO96	53.9	19.3	8.33	3.5	4.16	1.05	55.9	79.1	0.15	95.5	6.06
TAO107	48.4	18.1	12.1	4.96	3.34	1.53	66	96.6	42.9	98.7	3.22
TAO112	65.9	16	11.3	4.97	4.99	0.28	70.4	97.1	96.8	98.3	3.29
TAO121	50.9	35.4	3.15	0.78	1.94	3.99	61.7	85.4	99.1	95.9	4.19
TAO130	73.7	14.8	18.1	1.82	8.72	0.41	50.1	56.5	13.3	98.8	2.82
GD3	66.2	17.9	17	3.07	3.39	1.58	59.3	18.6	10.5	96.4	6.96
GD5	45.6	19.5	9.48	7.33	5.7	1.44	61.5	9.99	52.4	98.5	5.91
GD6	35.9	15.8	9.64	3.7	5.94	0.49	56.5	0.06	42.5	98.2	2.26
GD11	65.1	13.6	17.7	1.96	6.35	0.37	34.2	6.2	42.4	96.2	2.65
GD17	58.5	13.4	14.9	4.02	4.03	1.75	72.4	35.5	15.2	96.5	3.78
GD18	57.6	25.4	9.58	3.5	4.45	0.29	63	44	27.5	98.9	3.8
GD24	44.9	21.2	6.07	0.94	6.84	0.49	46.9	33.2	19.8	97.7	5.56
GD28	77.3	27.9	8.97	1.33	4.55	0.56	64.5	22	41.4	94.8	2.34
GD30	65.3	28.4	10.6	2.16	2.17	0.43	75.8	11.6	15.3	98.6	4.9
GD32	54.1	14.7	10.1	3.01	2.23	0.51	66.4	12.6	65.4	96	3.23
GD37	67.5	18.3	9.93	4.09	4.82	0.75	64.2	86.6	45.1	98.3	2.24
GD38	63.8	14.7	11.5	3.73	1.74	2.42	76.6	45.8	27.4	98.5	2.4
GD40	63.3	16.7	11.4	2.79	5.55	0.78	54.8	95	93.7	99.2	5.02
GD41	55.2	30.8	10.3	4.97	4.22	1.96	60.7	66.1	42.9	95.7	1.89
GD42	60.2	27.7	8.2	3.74	4.33	0.94	63.7	67.5	50.9	96	5.72
GD43	39.4	16.4	10.5	3.22	6.81	0.85	41.5	86.4	61.6	96.8	5.24
GD45	57.9	20.1	11.8	2.94	6.34	7.02	68.7	6.71	26.5	98.6	5.2
NC4	48.4	12.2	17.5	4.4	1.55	1.94	67.9	42	5.9	97.1	4.69
NC8	42.3	13.1	11.1	3.4	3.3	0.68	61.4	3.73	3.25	97.3	6.54
NC10	38.6	26.2	13	6.71	2.53	4.97	66.4	61	12.5	90.4	1.27
NC13	20.7	21.2	6.12	7.2	0.83	3.8	50.8	0.0055	23.2	98.6	0.55
NC17	70	17.2	12.7	3.13	3.09	1.55	58.2	0.00268	0.7	98.7	0.85
NC20	56.4	39.2	11.3	6.15	2.8	1.79	67.3	1.43	59	96.9	1.46
NC21	39.4	41.1	8.63	5.12	1.31	1.12	76.3	4.15	23.2	97.6	8.87
NC25	51.8	15	18.2	4.42	2.88	0.93	64.5	9.15	16.5	97.4	1.14
NC28	68.9	20.5	7.84	4.73	2.17	1.5	51.9	12.5	3.57	97.3	3.47
NC29	50.3	12	9.38	3.59	2.54	0.49	63.1	25.3	17.4	94.8	3.19
NC32	40.6	40.5	10.4	6.91	1.1	1.83	78.9	12.8	16	95.3	2.16
NC34	47.2	19	9.31	3.57	3.34	0.75	60.5	4.89	29	97.7	1.45
NC35	55.9	9.41	1.6	3.77	2.78	0.76	60	23.9	43.8	97.1	5.44
NC40	47.1	24.4	9.47	3.77	2.76	0.88	59.4	9.44	1.91	98.1	4.66
NC42	59.7	34.7	8.23	1.96	0.38	1.13	83.3	26.8	4.54	98.3	4.94
NC51	75.8	31	8.4	6.25	3.63	0.28	66.3	9.81	3.31	97.5	2.07
NC54	50.6	16.7	9.08	3.13	5.29	1.33	49	3.68	4.35	91.2	4.94
NC55	63.8	15	8.32	5.24	4.97	0.37	41.2	0.00123	1.07	95.3	3.91
NC59	59.5	24.2	13.9	3.82	4.19	2.05	49.3	2.49	4.92	96.7	1.9
NC60	21.6	7.2	3.67	1.04	2.86	1.77	63.2	33.3	11.3	98.5	4.24
NC61	60.6	25.9	17.6	6.94	1.62	0.36	66.7	89.1	20.9	95.9	5.9
NC65	48.1	17	19.4	7.76	3.4	0.4	57.9	22.5	33.2	98	7.37
NC66	46.5	28	15.2	4.77	5.1	0.49	52.2	35.5	29	98.9	6.42
NC70	78.7	14	12.2	3.75	2.23	0.81	73.3	57.2	27.9	99.1	4.5
NC72	55	28	7.19	4.28	4.05	1.41	28.4	39.4	62.8	98.3	7.28
NC73	25.2	31.1	15.1	3.41	1.87	0.59	49.8	0.11	2.25	99.1	1.73
NC74	54.2	16.5	8.87	3.84	3.91	0.6	64.5	35.4	10.5	96.3	3.03
NC75	71.5	33.8	14.9	6.12	1.7	4.36	72.7	1.59	63.5	97.4	2.4
NC76	70.4	26.8	18	5.24	3.1	0.67	61.9	9.39	7.02	96.4	2.65
NC79	54.4	16	12.5	4.31	4.81	0.41	56.8	56.4	0.38	98	2.17
NC80	64.9	29.1	12.4	6.71	1.59	0.64	74.6	50.3	66.3	98.8	4.47
NC81	52.1	28.3	6.61	3.27	1.66	0.95	67.9	61	12	98	2.96
NC87	65.5	22.9	12.4	4.77	2.81	0.74	51	22.9	10.1	98.4	3.03
NC91	59.3	17.8	7.17	4.83	4.63	2.54	63.1	33.1	13.1	99.7	18.8
NC93	56	22.9	10.3	4.35	5.16	0.41	45	0.00558	2.3	99	2.06
NC97	67.8	34.8	11.1	5.11	0.74	1.7	75.5	41	39.5	98	2.04
NC99	32.1	44.9	4.39	5.49	1.58	5.94	41.3	33.6	10.5	98.3	5.67
NC102	62.8	39.9	14	6.26	6.46	0.44	53.5	0	7.01	98.8	0.77
NC103	37.7	14	10.4	7.66	3.43	0.52	67	0.00594	3.06	97.5	2.67
NC105	60.2	22.8	13.8	5.3	1.86	4.79	66.5	45.5	7.21	99.2	1.9
NC109	67.3	19.8	9.31	2.99	1.61	1.3	68.6	83.5	42	98.8	6.14
NC111	68.5	14.8	9.48	3.03	3.57	1.72	63.8	55.8	12.7	98.4	3.25
NC112	49.5	17.1	15.1	7.21	2.23	0.72	66.3	63.7	11.8	98.8	5.9
NC115	67	22.6	15.6	7.36	3.04	1.04	67.3	54.9	20.2	98.7	4.32
NC116	54.7	22.4	8.08	6.38	3.89	1.01	51.3	38.4	15.7	97.7	2.91
